# Supplementary material for: ﻿Taxonomic treatment on Garciniasopsopia (Section Brindonia, Clusiaceae) in Thailand, with a new synonym and three lectotypifications of its synonyms
Source: PhytoKeys. 2025 Mar 26;254:125–41. doi: 10.3897/phytokeys.254.147960 (PMC11966146; doi:10.3897/phytokeys.254.147960)
Supplement: XML Treatment for Garcinia sopsopia [file phytokeys.254.147960-treatment1.xml]

<!DOCTYPE tp:taxon-treatment
  PUBLIC "-//TaxonX//DTD Taxonomic Treatment Publishing DTD v0 20100105//EN" "tax-treatment-NSO.dtd">
<tp:taxon-treatment xmlns:tp="http://www.plazi.org/taxpub"><tp:treatment-meta><kwd-group><label>Taxon classification</label><kwd>
                <named-content content-type="kingdom">Plantae</named-content>
              </kwd><kwd>
                <named-content content-type="order">Malpighiales</named-content>
              </kwd><kwd>
                <named-content content-type="family">Clusiaceae</named-content>
              </kwd></kwd-group><mixed-citation publication-type="journal"><person-group><name><surname>Ngernsaengsaruay</surname><given-names>Chatchai</given-names></name><name><surname>Chanton</surname><given-names>Pichet</given-names></name><name><surname>Boonthasak</surname><given-names>Weereesa</given-names></name><name><surname>Mianmit</surname><given-names>Nittaya</given-names></name><name><surname>Kaewgrajang</surname><given-names>Tharnrat</given-names></name></person-group><article-title>﻿Taxonomic treatment on <italic><tp:taxon-name><tp:taxon-name-part taxon-name-part-type="genus" reg="Garcinia">Garcinia</tp:taxon-name-part><tp:taxon-name-part taxon-name-part-type="species" reg="sopsopia">sopsopia</tp:taxon-name-part></tp:taxon-name></italic> (Section <tp:taxon-name><tp:taxon-name-part taxon-name-part-type="genus" reg="Garcinia"/><tp:taxon-name-part taxon-name-part-type="section" reg="Brindonia">Brindonia</tp:taxon-name-part></tp:taxon-name>, <tp:taxon-name><tp:taxon-name-part taxon-name-part-type="family">Clusiaceae</tp:taxon-name-part></tp:taxon-name>) in Thailand, with a new synonym and three lectotypifications of its synonyms</article-title><source>PhytoKeys</source><day>26</day><month>03</month><year>2025</year><volume>254</volume><fpage>125</fpage><lpage>141</lpage><pub-id pub-id-type="doi">10.3897/phytokeys.254.147960</pub-id></mixed-citation></tp:treatment-meta><tp:nomenclature><label>﻿</label><tp:taxon-name>
              <object-id xmlns:xlink="http://www.w3.org/1999/xlink" content-type="arpha" xlink:type="simple">36AA5251-A5FD-56A4-89BF-A5A8E66AFFAD</object-id>
              <tp:taxon-name-part taxon-name-part-type="genus" reg="Garcinia">Garcinia</tp:taxon-name-part>
              <tp:taxon-name-part taxon-name-part-type="species" reg="sopsopia">sopsopia</tp:taxon-name-part>
            </tp:taxon-name><tp:taxon-authority>(Buch.-Ham.) Mabb., Taxon 26(5–6): 529. 1977.</tp:taxon-authority><xref ref-type="fig" rid="F1">Figs 1</xref><xref ref-type="fig" rid="F2">, 2</xref><xref ref-type="fig" rid="F3">, 3</xref><tp:nomenclature-citation-list><tp:nomenclature-citation><tp:taxon-name>
                  <tp:taxon-name-part taxon-name-part-type="genus" reg="Oxycarpus"/>
                  <tp:taxon-name-part taxon-name-part-type="species" reg="sopsopia"/>
                </tp:taxon-name><comment>≡ <tp:taxon-name><tp:taxon-name-part taxon-name-part-type="genus" reg="Oxycarpus">Oxycarpus</tp:taxon-name-part><tp:taxon-name-part taxon-name-part-type="species" reg="sopsopia">sopsopia</tp:taxon-name-part></tp:taxon-name> Buch.-Ham., Mem. Wern. Nat. Hist. Soc. 5(2): 345. 1826.Type. lectotype (designated by <xref ref-type="bibr" rid="B23">Mabberley (1977)</xref>), India, Assam, Goalpara, “habitat in sylvis Camrupae orientalis”, 1 Jun 1808, <italic>F. Buchanan-Hamilton 1120</italic>, E image! [E00438015]. Fig. <xref ref-type="fig" rid="F4">4A</xref>. </comment></tp:nomenclature-citation><tp:nomenclature-citation><tp:taxon-name>
                  <tp:taxon-name-part taxon-name-part-type="genus" reg="Stalagmitis"/>
                  <tp:taxon-name-part taxon-name-part-type="species" reg="paniculata"/>
                </tp:taxon-name><comment>= <tp:taxon-name><tp:taxon-name-part taxon-name-part-type="genus" reg="Stalagmitis">Stalagmitis</tp:taxon-name-part><tp:taxon-name-part taxon-name-part-type="species" reg="paniculata">paniculata</tp:taxon-name-part></tp:taxon-name> G. Don, Gen. Hist. 1: 621. 1831. </comment></tp:nomenclature-citation><tp:nomenclature-citation><tp:taxon-name>
                  <tp:taxon-name-part taxon-name-part-type="genus" reg="Garcinia"/>
                  <tp:taxon-name-part taxon-name-part-type="species" reg="paniculata"/>
                </tp:taxon-name><comment>= <tp:taxon-name><tp:taxon-name-part taxon-name-part-type="genus" reg="Garcinia">Garcinia</tp:taxon-name-part><tp:taxon-name-part taxon-name-part-type="species" reg="paniculata">paniculata</tp:taxon-name-part></tp:taxon-name> (G. Don) Roxb., Fl. Ind. 2: 626. 1832. </comment></tp:nomenclature-citation><tp:nomenclature-citation><tp:taxon-name>
                  <tp:taxon-name-part taxon-name-part-type="genus" reg="Garcinia"/>
                  <tp:taxon-name-part taxon-name-part-type="species" reg="bobee-cowa"/>
                </tp:taxon-name><comment>= <tp:taxon-name><tp:taxon-name-part taxon-name-part-type="genus" reg="Garcinia">Garcinia</tp:taxon-name-part><tp:taxon-name-part taxon-name-part-type="species" reg="bobee-cowa">bobee-cowa</tp:taxon-name-part></tp:taxon-name> Choisy, Descr. Guttif. Inde: 35. 1849. </comment></tp:nomenclature-citation><tp:nomenclature-citation><tp:taxon-name>
                  <tp:taxon-name-part taxon-name-part-type="genus" reg="Stalagmitis"/>
                  <tp:taxon-name-part taxon-name-part-type="species" reg="boobicowa"/>
                </tp:taxon-name><comment>= <tp:taxon-name><tp:taxon-name-part taxon-name-part-type="genus" reg="Stalagmitis">Stalagmitis</tp:taxon-name-part><tp:taxon-name-part taxon-name-part-type="species" reg="boobicowa">boobicowa</tp:taxon-name-part></tp:taxon-name> G. Don, Gen. Hist. 1: 621. 1831, nom. nud. Type. lectotype (designated here), India, cultivated in Calcutta Botanical Garden (H.B.C.) (originally from Sylhet, Bangladesh), ♂ fl., s.d., <italic>Wallich Cat. 4857B</italic>, G image! [G00726286]; isolectotypes: CAL image! [CAL0000065167]; isolectotype: K! [K001104077]. Fig. <xref ref-type="fig" rid="F4">4B</xref>. </comment></tp:nomenclature-citation><tp:nomenclature-citation><tp:taxon-name>
                  <tp:taxon-name-part taxon-name-part-type="genus" reg="Garcinia"/>
                  <tp:taxon-name-part taxon-name-part-type="species" reg="rhumicowa"/>
                </tp:taxon-name><comment>= <tp:taxon-name><tp:taxon-name-part taxon-name-part-type="genus" reg="Garcinia">Garcinia</tp:taxon-name-part><tp:taxon-name-part taxon-name-part-type="species" reg="rhumicowa">rhumicowa</tp:taxon-name-part></tp:taxon-name> Choisy, Descr. Guttif. Inde: 35. 1849. Type. lectotype (designated here), Bangladesh, Sylhet, ♂ fl., s.d., <italic>F. De Silva</italic>, <italic>Wallich Cat. 4858B</italic>, G image! [G00726295]; isolectotypes: BR image! [BR0000036486748], CAL image! [CAL0000065165], K! [K000677604, K001104080], P images! [P04701880, P04701886] (cited as “<tp:taxon-name><tp:taxon-name-part taxon-name-part-type="genus" reg="Garcinia">Garcinia</tp:taxon-name-part><tp:taxon-name-part taxon-name-part-type="species" reg="bhumicowa">bhumicowa</tp:taxon-name-part></tp:taxon-name> Roxb.” on the label, as a nom. nud.). Fig. <xref ref-type="fig" rid="F5">5A</xref>. </comment></tp:nomenclature-citation><tp:nomenclature-citation><tp:taxon-name>
                  <tp:taxon-name-part taxon-name-part-type="genus" reg="Garcinia"/>
                  <tp:taxon-name-part taxon-name-part-type="species" reg="mckeaniana"/>
                </tp:taxon-name><comment>= <tp:taxon-name><tp:taxon-name-part taxon-name-part-type="genus" reg="Garcinia">Garcinia</tp:taxon-name-part><tp:taxon-name-part taxon-name-part-type="species" reg="mckeaniana">mckeaniana</tp:taxon-name-part></tp:taxon-name> Craib, Bull. Misc. Inform. Kew 1924(3): 84. 1924. Type. lectotype (designated here), Thailand, Chiang Mai, Doi Suthep, ♂ fl., <italic>A. F. G. Kerr 3470</italic>, K! [K000677701]; isolectotypes: BM image! [BM000611632], P! [P05061534]), syn. nov. Fig. <xref ref-type="fig" rid="F5">5B</xref>. </comment></tp:nomenclature-citation></tp:nomenclature-citation-list></tp:nomenclature><tp:treatment-sec sec-type="description" id="SECID0ESPAE"><title>Description.</title><p><bold><italic>Habit</italic></bold> evergreen trees, dioecious, 8–20 m tall, 50–120(–150) cm gbh; exudate pale yellow, sticky; branches decussate, horizontal or nearly horizontal; young branchlets green, 4-angular to slightly 4-angular, glabrous. <bold><italic>Bark</italic></bold> brown or reddish-brown, smooth or slightly rough; inner bark red or reddish-pink. <bold><italic>Terminal bud</italic></bold> concealed between the bases of the uppermost pair of petioles. <bold><italic>Leaves</italic></bold> decussate; lamina elliptic, elliptic-oblong, narrowly elliptic or oblanceolate-obovate, 9.5–23 × 4–10.5 cm, apex acuminate or acute, base cuneate, sometimes obtuse, margin entire or repand, subcoriaceous, slightly bullate, dark green above, paler below, glabrous and shiny on both surfaces, midrib slightly raised (proximal part) and flattened (distal part) above, raised below, secondary veins 8–12 each side, 0.7–2 cm apart from each other, curving towards the margin and connected in distinct loops and united into an intramarginal vein, flattened above, raised below, intersecondary veins usually absent, tertiary veins scalariform, veinlets reticulate, visible on both surfaces, with scattered brown gland dots on both surfaces, interrupted long wavy lines (glandular wavy lines, also called exudate containing canals) present, of differing lengths, running across the secondary veins to the apex, visible on both surfaces especially on the lower surface of dry leaves; petiole green, 0.9–1.8 cm long, 1.2–4 mm diam., not grooved, glabrous, with a basal appendage clasping the branchlet; in fresh leaves, brittle when crushed; in young leaves, brownish-red, turning pale green, glossy. <bold><italic>Inflorescences</italic></bold> terminal, a thyrse with many to numerous flowers, 4–12 cm long, glabrous; bracts early caducous, triangular, 1–1.8 × 1–1.7 mm; peduncle 1.2–2.8 cm long, 1–3 mm diam., 4-angular; rachis 3.6–8 cm long, 1–2.7 mm diam., 4-angular. <bold><italic>Flowers</italic></bold> unisexual, 4-merous; bracteoles early caducous; sepals and petals decussate, concave, glabrous. <bold><italic>Flower buds</italic></bold> green, subglobose to globose, 2.8–5 mm diam. <bold><italic>Staminate flowers</italic></bold> in a much-branched thyrse (3.5–11.5 cm wide), with decussate branches, fully open flowers 0.9–1.6 cm diam.; pedicel green, 1.7–3.8 mm long, 0.5–2 mm diam., 4-angular; sepals 4, green, thinly coriaceous; outer sepals broadly ovate or ovate, 1.8–3 × 1–2 mm, apex rounded; inner sepals broadly elliptic, elliptic or suborbicular, 2–3.2 × 1.3–2.3 mm, apex rounded; the outer pair slightly smaller than the inner pair; petals 4, pale yellow to yellow, slightly thick and fleshy, oblong, 3–5.8 × 2.6–4.7 mm, subequal (thicker and longer than sepals), apex rounded, gradually reflexed after anthesis; stamens numerous, united into a single central 4-sided or weakly 4-lobed bundle surrounding a pistillode, bundle 3–4 × 2.6–3.8 mm; filaments very short; anthers 4-thecous, small, longitudinally dehiscent; pistillode creamish-white, mushroom-shaped, 1.3–2.7 mm long; rudimentary ovary small; sterile stigma, sessile, slightly convex, radiate, shallowly 5–7-lobed, 0.5–1 mm diam., papillate. <bold><italic>Pistillate flowers</italic></bold> in a short-branched thyrse, fully open flowers same as or slightly larger than staminate flowers; pedicel green, short and thick (slightly shorter and thicker than in staminate flowers), 4-angular; sepals and petals same as or slightly larger than in staminate flowers; staminodes absent; pistil mushroom-shaped, ovary globose or subglobose, 2–3 mm diam., glabrous, 5–7-locular; stigma sessile, convex, radiate, shallowly 5–7-lobed, papillate. <bold><italic>Fruits</italic></bold> berries, green, turning bright yellow, when ripe, glabrous and glaucous, cut fruits with a sticky yellow exudate, globose or subglobose, 4.5–7 × 4.3–6.3 cm, sometimes oblique, asymmetrical, without or with a short, thick beak and concave at the apex, with 6–8 longitudinal sutures, pericarp fleshy, 0.7–1.2 cm thick; persistent stigma dark brown or blackish-brown, 2.5–4 mm diam., indistinctly lobed, papillate; persistent sepals 2–4.5 × 3–5.7 mm, larger than in flowering material; fruiting stalk short and thick, 3–4.5 mm long, 5–7 mm diam. <bold><italic>Seeds</italic></bold> 3–7, sometimes aborted (1–2), dark brown mottled with paler irregular lines, semi-ellipsoid, 1.8–3 × 0.8–1.2 cm, rounded at both ends, with a yellow fleshy pulp.</p><fig id="F1" position="float" orientation="portrait"><object-id xmlns:xlink="http://www.w3.org/1999/xlink" content-type="doi" xlink:type="simple">10.3897/phytokeys.254.147960.figure1</object-id><object-id xmlns:xlink="http://www.w3.org/1999/xlink" content-type="arpha" xlink:type="simple">915BDA01-0641-5AD2-BF63-17233574C8E4</object-id><label>Figure 1.</label><caption><p><italic><tp:taxon-name><tp:taxon-name-part taxon-name-part-type="genus" reg="Garcinia">Garcinia</tp:taxon-name-part><tp:taxon-name-part taxon-name-part-type="species" reg="sopsopia">sopsopia</tp:taxon-name-part></tp:taxon-name></italic><bold>A</bold> branchlets, leaves and staminate inflorescences with flower buds and open flowers <bold>B</bold> staminate inflorescences with flower buds and open flowers <bold>C, D</bold> fully open staminate flowers <bold>E</bold> fruits <bold>F</bold> seed. Drawn by Wanwisa Bhuchaisri.</p></caption><graphic xmlns:xlink="http://www.w3.org/1999/xlink" xlink:href="phytokeys-254-125_article-147960__-g001.jpg" position="float" orientation="portrait" xlink:type="simple" id="oo_1291072.jpg"><uri content-type="original_file" xlink:type="simple">https://binary.pensoft.net/fig/1291072</uri></graphic></fig><fig id="F2" position="float" orientation="portrait"><object-id xmlns:xlink="http://www.w3.org/1999/xlink" content-type="doi" xlink:type="simple">10.3897/phytokeys.254.147960.figure2</object-id><object-id xmlns:xlink="http://www.w3.org/1999/xlink" content-type="arpha" xlink:type="simple">74CE7F1D-9E4D-5EC7-ABF7-A6C5F4C24E15</object-id><label>Figure 2.</label><caption><p><italic><tp:taxon-name><tp:taxon-name-part taxon-name-part-type="genus" reg="Garcinia">Garcinia</tp:taxon-name-part><tp:taxon-name-part taxon-name-part-type="species" reg="sopsopia">sopsopia</tp:taxon-name-part></tp:taxon-name></italic><bold>A</bold> habit and habitat <bold>B</bold> slashed bark with yellow exudate <bold>C</bold> branchlets and leaves <bold>D</bold> branchlets and leaves: upper leaf surfaces (left) and lower leaf surfaces (right). Photos: Chatchai Ngernsaengsaruay.</p></caption><graphic xmlns:xlink="http://www.w3.org/1999/xlink" xlink:href="phytokeys-254-125_article-147960__-g002.jpg" position="float" orientation="portrait" xlink:type="simple" id="oo_1291073.jpg"><uri content-type="original_file" xlink:type="simple">https://binary.pensoft.net/fig/1291073</uri></graphic></fig><fig id="F3" position="float" orientation="portrait"><object-id xmlns:xlink="http://www.w3.org/1999/xlink" content-type="doi" xlink:type="simple">10.3897/phytokeys.254.147960.figure3</object-id><object-id xmlns:xlink="http://www.w3.org/1999/xlink" content-type="arpha" xlink:type="simple">C81BFFF7-93B0-51D7-9A16-C481F398128C</object-id><label>Figure 3.</label><caption><p><italic><tp:taxon-name><tp:taxon-name-part taxon-name-part-type="genus" reg="Garcinia">Garcinia</tp:taxon-name-part><tp:taxon-name-part taxon-name-part-type="species" reg="sopsopia">sopsopia</tp:taxon-name-part></tp:taxon-name></italic><bold>A</bold> branchlets, leaves and staminate inflorescences with flower buds and open flowers <bold>B</bold> staminate inflorescences with flower buds and open flowers <bold>C, D</bold> fully open staminate flowers <bold>E</bold> branchlets, leaves and ripe fruits <bold>F</bold> ripe fruits <bold>G</bold> seeds. Photos: Chatchai Ngernsaengsaruay.</p></caption><graphic xmlns:xlink="http://www.w3.org/1999/xlink" xlink:href="phytokeys-254-125_article-147960__-g003.jpg" position="float" orientation="portrait" xlink:type="simple" id="oo_1291074.jpg"><uri content-type="original_file" xlink:type="simple">https://binary.pensoft.net/fig/1291074</uri></graphic></fig><fig id="F4" position="float" orientation="portrait"><object-id xmlns:xlink="http://www.w3.org/1999/xlink" content-type="doi" xlink:type="simple">10.3897/phytokeys.254.147960.figure4</object-id><object-id xmlns:xlink="http://www.w3.org/1999/xlink" content-type="arpha" xlink:type="simple">1ECFF97B-FC97-586D-87AC-CF272CB52C11</object-id><label>Figure 4.</label><caption><p>Lectotype of <italic><tp:taxon-name><tp:taxon-name-part taxon-name-part-type="genus" reg="Garcinia">Garcinia</tp:taxon-name-part><tp:taxon-name-part taxon-name-part-type="species" reg="sopsopia">sopsopia</tp:taxon-name-part></tp:taxon-name></italic> and isolectotype of <italic><tp:taxon-name><tp:taxon-name-part taxon-name-part-type="genus" reg="Garcinia">Garcinia</tp:taxon-name-part><tp:taxon-name-part taxon-name-part-type="species" reg="paniculata">paniculata</tp:taxon-name-part></tp:taxon-name></italic><bold>A</bold><italic><tp:taxon-name><tp:taxon-name-part taxon-name-part-type="genus" reg="Garcinia">Garcinia</tp:taxon-name-part><tp:taxon-name-part taxon-name-part-type="species" reg="sopsopia">sopsopia</tp:taxon-name-part></tp:taxon-name></italic>, <italic>F. Buchanan-Hamilton 1120</italic> (E00438015) from Goalpara, “habitat in sylvis Camrupae orientalis”, Assam, India, lectotype selected by <xref ref-type="bibr" rid="B23">Mabberley (1977)</xref><bold>B</bold><italic><tp:taxon-name><tp:taxon-name-part taxon-name-part-type="genus" reg="Garcinia">Garcinia</tp:taxon-name-part><tp:taxon-name-part taxon-name-part-type="species" reg="paniculata">paniculata</tp:taxon-name-part></tp:taxon-name></italic>, a synonym of <italic><tp:taxon-name><tp:taxon-name-part taxon-name-part-type="genus" reg="Garcinia">Garcinia</tp:taxon-name-part><tp:taxon-name-part taxon-name-part-type="species" reg="sopsopia">sopsopia</tp:taxon-name-part></tp:taxon-name></italic>, <italic>Wallich Cat. 4857B</italic> (K001104077) cultivated in Calcutta Botanical Garden (H.B.C.), India (originally from Sylhet, Bangladesh), isolectotype selected here. Photos: © 2018 Royal Botanic Garden Edinburgh, <ext-link xmlns:xlink="http://www.w3.org/1999/xlink" xlink:href="https://data.rbge.org.uk/herb/E00438015" ext-link-type="uri" xlink:type="simple">https://data.rbge.org.uk/herb/E00438015</ext-link> (<bold>A</bold>), © The Board of Trustees of the RBG, Kew (<bold>B</bold>).</p></caption><graphic xmlns:xlink="http://www.w3.org/1999/xlink" xlink:href="phytokeys-254-125_article-147960__-g004.jpg" position="float" orientation="portrait" xlink:type="simple" id="oo_1291075.jpg"><uri content-type="original_file" xlink:type="simple">https://binary.pensoft.net/fig/1291075</uri></graphic></fig><fig id="F5" position="float" orientation="portrait"><object-id xmlns:xlink="http://www.w3.org/1999/xlink" content-type="doi" xlink:type="simple">10.3897/phytokeys.254.147960.figure5</object-id><object-id xmlns:xlink="http://www.w3.org/1999/xlink" content-type="arpha" xlink:type="simple">0EE150A9-DD06-5D6B-8710-B90524F92B18</object-id><label>Figure 5.</label><caption><p>Isolectotype of <italic><tp:taxon-name><tp:taxon-name-part taxon-name-part-type="genus" reg="Garcinia">Garcinia</tp:taxon-name-part><tp:taxon-name-part taxon-name-part-type="species" reg="rhumicowa">rhumicowa</tp:taxon-name-part></tp:taxon-name></italic> and lectotype of <italic><tp:taxon-name><tp:taxon-name-part taxon-name-part-type="genus" reg="Garcinia">Garcinia</tp:taxon-name-part><tp:taxon-name-part taxon-name-part-type="species" reg="mckeaniana">mckeaniana</tp:taxon-name-part></tp:taxon-name></italic><bold>A</bold><italic><tp:taxon-name><tp:taxon-name-part taxon-name-part-type="genus" reg="Garcinia">Garcinia</tp:taxon-name-part><tp:taxon-name-part taxon-name-part-type="species" reg="rhumicowa">rhumicowa</tp:taxon-name-part></tp:taxon-name></italic>, a synonym of <italic><tp:taxon-name><tp:taxon-name-part taxon-name-part-type="genus" reg="Garcinia">Garcinia</tp:taxon-name-part><tp:taxon-name-part taxon-name-part-type="species" reg="sopsopia">sopsopia</tp:taxon-name-part></tp:taxon-name></italic>, <italic>F. De Silva, Wallich Cat. 4858B</italic> (K001104080) from Sylhet, Bangladesh (cited as “<italic><tp:taxon-name><tp:taxon-name-part taxon-name-part-type="genus" reg="Garcinia">Garcinia</tp:taxon-name-part><tp:taxon-name-part taxon-name-part-type="species" reg="bhumicowa">bhumicowa</tp:taxon-name-part></tp:taxon-name></italic> Roxb.” on the label, as a nom. nud.), isolectotype selected here <bold>B</bold><italic><tp:taxon-name><tp:taxon-name-part taxon-name-part-type="genus" reg="Garcinia">Garcinia</tp:taxon-name-part><tp:taxon-name-part taxon-name-part-type="species" reg="mckeaniana">mckeaniana</tp:taxon-name-part></tp:taxon-name></italic>, a new synonym of <italic><tp:taxon-name><tp:taxon-name-part taxon-name-part-type="genus" reg="Garcinia">Garcinia</tp:taxon-name-part><tp:taxon-name-part taxon-name-part-type="species" reg="sopsopia">sopsopia</tp:taxon-name-part></tp:taxon-name></italic>, <italic>A. F. G. Kerr 3470</italic> (K000677701) from Doi Suthep, Chiang Mai Province, Thailand, lectotype selected here. Photos: © The Board of Trustees of the RBG, Kew.</p></caption><graphic xmlns:xlink="http://www.w3.org/1999/xlink" xlink:href="phytokeys-254-125_article-147960__-g005.jpg" position="float" orientation="portrait" xlink:type="simple" id="oo_1291076.jpg"><uri content-type="original_file" xlink:type="simple">https://binary.pensoft.net/fig/1291076</uri></graphic></fig></tp:treatment-sec><tp:treatment-sec sec-type="distribution" id="SECID0E3ZAE"><title>Distribution.</title><p>India (Assam, Meghalaya), Nepal, Bhutan, Bangladesh, Myanmar, Vietnam, Laos, Thailand. The distribution record of <italic><tp:taxon-name><tp:taxon-name-part taxon-name-part-type="genus" reg="Garcinia">Garcinia</tp:taxon-name-part><tp:taxon-name-part taxon-name-part-type="species" reg="sopsopia">sopsopia</tp:taxon-name-part></tp:taxon-name></italic> was published without coordinates, but it includes a textual description of its location (Fig. <xref ref-type="fig" rid="F6">6</xref>).</p><fig id="F6" position="float" orientation="portrait"><object-id xmlns:xlink="http://www.w3.org/1999/xlink" content-type="doi" xlink:type="simple">10.3897/phytokeys.254.147960.figure6</object-id><object-id xmlns:xlink="http://www.w3.org/1999/xlink" content-type="arpha" xlink:type="simple">81C735B7-5A43-5DFF-BCC7-7397AB6C76C3</object-id><label>Figure 6.</label><caption><p>Distribution of <italic><tp:taxon-name><tp:taxon-name-part taxon-name-part-type="genus" reg="Garcinia">Garcinia</tp:taxon-name-part><tp:taxon-name-part taxon-name-part-type="species" reg="sopsopia">sopsopia</tp:taxon-name-part></tp:taxon-name></italic>. It is known from India (Assam, Meghalaya), Nepal to Myanmar and Vietnam. In Thailand, this species is known to be naturally distributed in the northern and the north-eastern regions. Photo: Pichet Chanton and Chatchai Ngernsaengsaruay.</p></caption><graphic xmlns:xlink="http://www.w3.org/1999/xlink" xlink:href="phytokeys-254-125_article-147960__-g006.jpg" position="float" orientation="portrait" xlink:type="simple" id="oo_1291077.jpg"><uri content-type="original_file" xlink:type="simple">https://binary.pensoft.net/fig/1291077</uri></graphic></fig></tp:treatment-sec><tp:treatment-sec sec-type="distribution" id="SECID0EJ2AE"><title>Distribution in Thailand.</title><p><bold>Northern</bold>: Chiang Mai, Nan, Phrae, Uttaradit, Tak, Kamphaeng Phet; <bold>North-eastern</bold>: Loei. Fig. <xref ref-type="fig" rid="F6">6</xref>.</p></tp:treatment-sec><tp:treatment-sec sec-type="habitat" id="SECID0EX2AE"><title>Habitat and ecology.</title><p>This species is found in lower montane rain forests, lower montane pine-oak forests and dry evergreen forests, sometimes along streams, at elevations of 500–1,550 m a.m.s.l.</p></tp:treatment-sec><tp:treatment-sec sec-type="phenology" id="SECID0E32AE"><title>Phenology.</title><p>Flowering in September to January; fruiting in March to June (August).</p></tp:treatment-sec><tp:treatment-sec sec-type="conservation status" id="SECID0EB3AE"><title>Conservation status.</title><p><italic><tp:taxon-name><tp:taxon-name-part taxon-name-part-type="genus" reg="Garcinia">Garcinia</tp:taxon-name-part><tp:taxon-name-part taxon-name-part-type="species" reg="sopsopia">sopsopia</tp:taxon-name-part></tp:taxon-name></italic> is widely distributed from India, Nepal to Myanmar and Vietnam. It is known from many localities and has a large EOO of 1,779,647.52 km<sup>2</sup> and an AOO of 128 km<sup>2</sup>. In Thailand, this species is known to be naturally distributed in the northern and the north-eastern regions and has an EOO 79,178.24 km<sup>2</sup> and an AOO of 56 km<sup>2</sup>. Therefore, we consider the conservation assessment here as Least Concern (<abbrev xmlns:xlink="http://www.w3.org/1999/xlink" xlink:title="Least Concern" id="ABBRID0E13AE" xlink:type="simple">LC</abbrev>).</p></tp:treatment-sec><tp:treatment-sec sec-type="etymology" id="SECID0E53AE"><title>Etymology.</title><p>The specific epithet of <italic><tp:taxon-name><tp:taxon-name-part taxon-name-part-type="genus" reg="Garcinia">Garcinia</tp:taxon-name-part><tp:taxon-name-part taxon-name-part-type="species" reg="sopsopia">sopsopia</tp:taxon-name-part></tp:taxon-name></italic> is derived from “Sopsopiya Bengalensium” (<xref ref-type="bibr" rid="B6">Buchanan-Hamilton 1826</xref>; <xref ref-type="bibr" rid="B23">Mabberley 1977</xref>). The specific epithet of <italic><tp:taxon-name><tp:taxon-name-part taxon-name-part-type="genus" reg="Garcinia">G.</tp:taxon-name-part><tp:taxon-name-part taxon-name-part-type="species" reg="paniculata">paniculata</tp:taxon-name-part></tp:taxon-name></italic> is a Latin word meaning with a branched-racemose or cymose inflorescence (<xref ref-type="bibr" rid="B15">Gledhill 2002</xref>). However, from our examination of specimens, the staminate inflorescence of this species is a terminal, many-branched thyrses and the pistillate inflorescence is a terminal, short-branched thyrses. The specific epithet of <italic><tp:taxon-name><tp:taxon-name-part taxon-name-part-type="genus" reg="Garcinia">G.</tp:taxon-name-part><tp:taxon-name-part taxon-name-part-type="species" reg="mckeaniana">mckeaniana</tp:taxon-name-part></tp:taxon-name></italic> honors James W. McKean, MD (1860–1949). He was an American doctor and missionary who pioneered leprosy work in Thailand, including the construction of the Chiang Mai Leprosarium in 1908. He began his work in Chiang Mai in 1889 and remained there for his entire missionary life, carrying out general medical and evangelical work (<ext-link xmlns:xlink="http://www.w3.org/1999/xlink" xlink:href="https://leprosyhistory.org/database/person99" ext-link-type="uri" xlink:type="simple">https://leprosyhistory.org/database/person99</ext-link>).</p></tp:treatment-sec><tp:treatment-sec sec-type="Vernacular names" id="SECID0EW5AE"><title>Vernacular names.</title><p><bold>Ma da</bold> (มะดะ) (Uttaradit, from the specimen <italic>P. Kanchanapan 30</italic>); Boobee-Kowa, Bubi Kowa (India); Sochopa-tenga, Sosopatenga (Assam); Sopsopia garcinia, Sopsop garcinia (English).</p></tp:treatment-sec><tp:treatment-sec sec-type="Uses" id="SECID0EA6AE"><title>Uses.</title><p>The fruits (pericarp and fleshy pulp surrounding the seeds), young shoots and leaves are edible and have a sour taste. In India, it is often cultivated for its edible fruits and the leaves are also said to be edible (<xref ref-type="bibr" rid="B19">Jones 1980</xref>; <xref ref-type="bibr" rid="B41">Singh 1993</xref>). In Assam, the ripe fruits are eaten raw (<xref ref-type="bibr" rid="B3">Baruah et al. 2021</xref>), the fleshy pulp being used for making refreshing drinks (<xref ref-type="bibr" rid="B4">Brahma et al. 2022</xref>). The leaves are used to treat roundworm (<xref ref-type="bibr" rid="B3">Baruah et al. 2021</xref>). Moderately hard wood is used for house construction and firewood (<xref ref-type="bibr" rid="B3">Baruah et al. 2021</xref>). In Vietnam, five xanthones were isolated and identified from <italic><tp:taxon-name><tp:taxon-name-part taxon-name-part-type="genus" reg="Garcinia">Garcinia</tp:taxon-name-part><tp:taxon-name-part taxon-name-part-type="species" reg="sopsopia">sopsopia</tp:taxon-name-part></tp:taxon-name></italic> for the first time. Garcinone E and bannanxanthone E displayed a significant inhibitory effect against the growth of bacterium <italic><tp:taxon-name><tp:taxon-name-part taxon-name-part-type="genus" reg="Staphylococcus">Staphylococcus</tp:taxon-name-part><tp:taxon-name-part taxon-name-part-type="species" reg="aureus">aureus</tp:taxon-name-part></tp:taxon-name></italic> (Nguyen et al. 2020).</p></tp:treatment-sec><tp:treatment-sec sec-type="Lectotypifications" id="SECID0EVAAG"><title>Lectotypifications.</title><p><italic><tp:taxon-name><tp:taxon-name-part taxon-name-part-type="genus" reg="Garcinia">Garcinia</tp:taxon-name-part><tp:taxon-name-part taxon-name-part-type="species" reg="paniculata">paniculata</tp:taxon-name-part></tp:taxon-name></italic> was named by William Roxburgh, found in a few gardens about Calcutta, was originally from Sylhet (“Silhet” or “Sillet”), where the species is indigenous and known to the natives by the name Boobee-Kowa (<xref ref-type="bibr" rid="B40">Roxburgh 1832</xref>). He did not choose a holotype nor did he mention the collector number and the name of the herbaria where the specimen was housed. He also did not provide a description or diagnosis; later, the name <italic><tp:taxon-name><tp:taxon-name-part taxon-name-part-type="genus" reg="Garcinia">G.</tp:taxon-name-part><tp:taxon-name-part taxon-name-part-type="species" reg="paniculata">paniculata</tp:taxon-name-part></tp:taxon-name></italic> was validly described by <xref ref-type="bibr" rid="B7">Choisy (1849)</xref>. The name <italic><tp:taxon-name><tp:taxon-name-part taxon-name-part-type="genus" reg="Garcinia">G.</tp:taxon-name-part><tp:taxon-name-part taxon-name-part-type="species" reg="paniculata">paniculata</tp:taxon-name-part></tp:taxon-name></italic> has been lectotypified in a first-step by <xref ref-type="bibr" rid="B24">Maheshwari (1964)</xref>, who cited “Type: ex Sylhet, E. Pakistan, cult. in Indian Botanic Garden, Calcutta”, without citing a specimen or herbarium and in a second-step by <xref ref-type="bibr" rid="B25">Mohanan et al. (2023)</xref> using the specimen <italic>Wallich 4857</italic>, noted locality as “HBC (Calcutta Herbarium)” at CAL [CAL0000065167], with an isolectotype at K [K001104077]. However, we located the specimen <italic>Wallich Cat. 4857</italic> representing three different materials, which are distinguished by <italic>4857A</italic>, <italic>4857B</italic> and <italic>4857C</italic> (in The Wallich Catalogue). The specimen <italic>Wallich Cat. 4857A</italic> (K [K001104076]) is from Calcutta Botanical Garden (H.B.C.), Buchanan-Hamilton’s Herbarium; <italic>Wallich Cat. 4857B</italic> (CAL [CAL0000065167], G [G00726286], K [K001104077]) is from H.B.C.; and <italic>Wallich Cat. 4857C</italic> (BR [BR0000036486724], G [G00726273] and K [K001104078]) is from Sylhet (“Silhet” or “Sillet”) and, following Art. 9.6 of the ICN (<xref ref-type="bibr" rid="B46">Turland et al. 2018</xref>), these are syntypes. We think Maheshwari’s and Mohanan et al.’s typifications are mistaken. Since the name <italic><tp:taxon-name><tp:taxon-name-part taxon-name-part-type="genus" reg="Garcinia">G.</tp:taxon-name-part><tp:taxon-name-part taxon-name-part-type="species" reg="paniculata">paniculata</tp:taxon-name-part></tp:taxon-name></italic> was validly described by <xref ref-type="bibr" rid="B7">Choisy (1849)</xref>, a Swiss botanist working in Geneve, it is more plausible that he analysed material from G. Therefore, the specimen <italic>Wallich Cat. 4857B</italic> at G [G00726286], is selected here as the lectotype, with isolectotypes at CAL [CAL0000065167] and K [K001104077], following Art. 9.3 and 9.12 of the ICN (<xref ref-type="bibr" rid="B46">Turland et al. 2018</xref>).</p><p><italic><tp:taxon-name><tp:taxon-name-part taxon-name-part-type="genus" reg="Garcinia">Garcinia</tp:taxon-name-part><tp:taxon-name-part taxon-name-part-type="species" reg="rhumicowa">rhumicowa</tp:taxon-name-part></tp:taxon-name></italic> was named by Jacques Denys Choisy, based on the specimen <italic>Wallich Cat. 4858</italic> collected from Calcutta Botanical Garden (H.B.C.) and Sylhet (“Sillet”) (<xref ref-type="bibr" rid="B7">Choisy 1849</xref>). We located the specimen <italic>Wallich Cat. 4858</italic> which represents two different materials collected from two different localities and which are distinguished by <italic>4858A</italic> and <italic>4858B</italic> (in The Wallich Catalogue). The specimen <italic>Wallich Cat. 4858A</italic> (CAL [CAL0000065164, CAL0000065168], K [K001104079]) is from Calcutta Botanical Garden and <italic>Wallich Cat. 4858B</italic> (BR [BR0000036486748], CAL [CAL0000065165], G [G00726295], K [K000677604, K001104080], P [P04701880, P04701886]) is from Sylhet and, following Art. 9.6 of the ICN (<xref ref-type="bibr" rid="B46">Turland et al. 2018</xref>), these are syntypes. It is more plausible that Jacques Denys Choisy (1799–1859), a Swiss botanist working in Geneve, analysed material from G. The specimen <italic>Wallich Cat. 4858B</italic> at G [G00726295] should be considered as a lectotype, with isolectotypes at BR [BR0000036486748], CAL [CAL0000065165], K [K000677604, K001104080] and P [P04701880, P04701886], following Art. 9.3 and 9.12 of the ICN (<xref ref-type="bibr" rid="B46">Turland et al. 2018</xref>).</p><p><italic><tp:taxon-name><tp:taxon-name-part taxon-name-part-type="genus" reg="Garcinia">Garcinia</tp:taxon-name-part><tp:taxon-name-part taxon-name-part-type="species" reg="mckeaniana">mckeaniana</tp:taxon-name-part></tp:taxon-name></italic> was described by William Grant Craib, who cited two gatherings, <italic>A. F. G. Kerr 3470</italic> and <italic>A. F. G. Kerr 3504</italic> collected from Doi Suthep, at elevations of 1,200–1,550 m a.m.s.l. (<xref ref-type="bibr" rid="B8">Craib 1924</xref>). He did not mention the name of the herbaria where the materials were housed and, following Art. 9.6 of the ICN (<xref ref-type="bibr" rid="B46">Turland et al. 2018</xref>), these are syntypes. We located the materials <italic>A. F. G. Kerr 3470</italic> (1,200 m a.m.s.l.) at BM [BM000611632], K [K000677701] and P [P05061534] and <italic>A. F. G. Kerr 3504</italic> (1,550 m a.m.s.l.) at BM [BM000611633] and K [K000677702]. The material <italic>A. F. G. Kerr 3470</italic> at K [K000677701] is better preserved and more complete than the others and is designated here as the lectotype, with isolectotypes at BM [BM000611632] and P [P05061534], following Arts. 9.3 and 9.12 of the ICN (<xref ref-type="bibr" rid="B46">Turland et al. 2018</xref>).</p></tp:treatment-sec><tp:treatment-sec sec-type="notes" id="SECID0E6FAG"><title>Notes.</title><p>According to previous studies (e.g. <xref ref-type="bibr" rid="B1">Anderson (1874)</xref>; <xref ref-type="bibr" rid="B21">Kurz (1877)</xref>; <xref ref-type="bibr" rid="B8">Craib (1924)</xref>; <xref ref-type="bibr" rid="B11">Gagnepain (1943)</xref>; <xref ref-type="bibr" rid="B24">Maheshwari (1964)</xref>; <xref ref-type="bibr" rid="B23">Mabberley (1977)</xref>; <xref ref-type="bibr" rid="B19">Jones (1980)</xref>; <xref ref-type="bibr" rid="B22">Long (1984)</xref>; <xref ref-type="bibr" rid="B41">Singh (1993)</xref>) and based on the specimens that we examined, <italic><tp:taxon-name><tp:taxon-name-part taxon-name-part-type="genus" reg="Garcinia">Garcinia</tp:taxon-name-part><tp:taxon-name-part taxon-name-part-type="species" reg="mckeaniana">mckeaniana</tp:taxon-name-part></tp:taxon-name></italic> and <italic><tp:taxon-name><tp:taxon-name-part taxon-name-part-type="genus" reg="Garcinia">G.</tp:taxon-name-part><tp:taxon-name-part taxon-name-part-type="species" reg="sopsopia">sopsopia</tp:taxon-name-part></tp:taxon-name></italic> are similar and the vegetative and reproductive characters are overlapping between the two taxa. Therefore, <italic><tp:taxon-name><tp:taxon-name-part taxon-name-part-type="genus" reg="Garcinia">G.</tp:taxon-name-part><tp:taxon-name-part taxon-name-part-type="species" reg="mckeaniana">mckeaniana</tp:taxon-name-part></tp:taxon-name></italic> is not morphologically distinguishable from <italic><tp:taxon-name><tp:taxon-name-part taxon-name-part-type="genus" reg="Garcinia">G.</tp:taxon-name-part><tp:taxon-name-part taxon-name-part-type="species" reg="sopsopia">sopsopia</tp:taxon-name-part></tp:taxon-name></italic> and is treated here as a new synonym.</p><p><italic><tp:taxon-name><tp:taxon-name-part taxon-name-part-type="genus" reg="Garcinia">Garcinia</tp:taxon-name-part><tp:taxon-name-part taxon-name-part-type="species" reg="sopsopia">sopsopia</tp:taxon-name-part></tp:taxon-name></italic> is recognised by its staminate flowers in terminal, much-branched thyrses with many to numerous flowers; pistillate flowers in terminal, short-branched thyrses (raceme-like), fewer in number of flowers than staminate; tetramerous flowers; numerous stamens (in staminate flowers) united into a single central 4-sided or weakly 4-lobed bundle surrounding a pistillode; the leaves with scalariform tertiary veins; and characters of fruits.</p><p>A comparison of morphological characters of <italic><tp:taxon-name><tp:taxon-name-part taxon-name-part-type="genus" reg="Garcinia">Garcinia</tp:taxon-name-part><tp:taxon-name-part taxon-name-part-type="species" reg="sopsopia">sopsopia</tp:taxon-name-part></tp:taxon-name></italic> in Thailand with previous studies is summarised in Table <xref ref-type="table" rid="T1">1</xref>.</p><table-wrap id="T1" position="float" orientation="portrait"><label>Table 1.</label><caption><p>A comparison of morphological characters of <italic><tp:taxon-name><tp:taxon-name-part taxon-name-part-type="genus" reg="Garcinia">Garcinia</tp:taxon-name-part><tp:taxon-name-part taxon-name-part-type="species" reg="sopsopia">sopsopia</tp:taxon-name-part></tp:taxon-name></italic> in Thailand with previous studies.</p></caption><table id="TID0EGOBG" rules="all"><tbody><tr><th rowspan="1" colspan="1">Characters</th><th rowspan="1" colspan="1">In this study</th><th rowspan="1" colspan="1">Previous studies</th></tr><tr><td rowspan="1" colspan="1">Position of staminate inflorescences</td><td rowspan="1" colspan="1">Terminal in agreement with <xref ref-type="bibr" rid="B8">Craib (1924)</xref>, <xref ref-type="bibr" rid="B20">Kanjilal et al. (1934)</xref>, <xref ref-type="bibr" rid="B11">Gagnepain (1943)</xref>, <xref ref-type="bibr" rid="B24">Maheshwari (1964)</xref>, <xref ref-type="bibr" rid="B19">Jones (1980)</xref> and <xref ref-type="bibr" rid="B22">Long (1984)</xref></td><td rowspan="1" colspan="1">Axillary (<xref ref-type="bibr" rid="B49">Wight 1838</xref>)</td></tr><tr><td rowspan="1" colspan="1">Pistillate flowers</td><td rowspan="1" colspan="1">In a short-branched thyrse and the number of pistillate flowers in each inflorescence is fewer than staminate flowers in agreement with <xref ref-type="bibr" rid="B19">Jones (1980)</xref></td><td rowspan="1" colspan="1">In a spike (<xref ref-type="bibr" rid="B40">Roxburgh 1832</xref>; <xref ref-type="bibr" rid="B5">Brandis 1906</xref>), in a short few-flowered, spike-like raceme (spicate raceme), rarely branched (<xref ref-type="bibr" rid="B21">Kurz 1877</xref>; <xref ref-type="bibr" rid="B20">Kanjilal et al. 1934</xref>; <xref ref-type="bibr" rid="B24">Maheshwari 1964</xref>; <xref ref-type="bibr" rid="B41">Singh 1993</xref>) or in a raceme (<xref ref-type="bibr" rid="B22">Long 1984</xref>)</td></tr><tr><td rowspan="1" colspan="1">Colour of flowers</td><td rowspan="1" colspan="1">Yellow in staminate and pistillate flowers</td><td rowspan="1" colspan="1">Pure or dull white (<xref ref-type="bibr" rid="B1">Anderson 1874</xref>; <xref ref-type="bibr" rid="B5">Brandis 1906</xref>; <xref ref-type="bibr" rid="B24">Maheshwari 1964</xref>; <xref ref-type="bibr" rid="B41">Singh 1993</xref>) or white in staminate flowers and yellow in pistillate flowers (<xref ref-type="bibr" rid="B19">Jones 1980</xref>)</td></tr><tr><td rowspan="1" colspan="1">Pistillode</td><td rowspan="1" colspan="1">Present in agreement with <xref ref-type="bibr" rid="B11">Gagnepain (1943)</xref></td><td rowspan="1" colspan="1">Absent (<xref ref-type="bibr" rid="B19">Jones 1980</xref>; <xref ref-type="bibr" rid="B41">Singh 1993</xref>)</td></tr><tr><td rowspan="1" colspan="1">Number of seeds per fruit</td><td rowspan="1" colspan="1">3–7</td><td rowspan="1" colspan="1">3–5 (<xref ref-type="bibr" rid="B24">Maheshwari 1964</xref>; <xref ref-type="bibr" rid="B41">Singh 1993</xref>) or 4 (<xref ref-type="bibr" rid="B1">Anderson 1874</xref>; <xref ref-type="bibr" rid="B21">Kurz 1877</xref>; <xref ref-type="bibr" rid="B20">Kanjilal et al. 1934</xref>)</td></tr></tbody></table></table-wrap></tp:treatment-sec><tp:treatment-sec sec-type="material" id="SECID0E3PAG"><title>Additional specimens examined.</title><p><bold>Thailand. Northern.</bold> • Chiang Mai [Doi Suthep, ♂ fl., 2 Jan 1915, <italic>A. F. G. Kerr 3504</italic> (BM [BM000611633], K [K000677702]); • ibid., fl., 6 Oct 1958 (as <italic><tp:taxon-name><tp:taxon-name-part taxon-name-part-type="genus" reg="Garcinia">Garcinia</tp:taxon-name-part></tp:taxon-name></italic> sp.), <italic>T. Sorensen et al. 5492</italic> (C); • ibid., ♂ fl., 26 Dec 1987 (as <italic><tp:taxon-name><tp:taxon-name-part taxon-name-part-type="genus" reg="Garcinia">G.</tp:taxon-name-part><tp:taxon-name-part taxon-name-part-type="species" reg="mckeaniana">mckeaniana</tp:taxon-name-part></tp:taxon-name></italic>), <italic>J. F. Maxwell 87-1648</italic> (L [L2416545]); • Doi Suthep-Pui National Park, fr., 19 Apr 1991 (as <italic><tp:taxon-name><tp:taxon-name-part taxon-name-part-type="genus" reg="Garcinia">G.</tp:taxon-name-part><tp:taxon-name-part taxon-name-part-type="species" reg="mckeaniana">mckeaniana</tp:taxon-name-part></tp:taxon-name></italic>), <italic>J. F. Maxwell 91-361</italic> (AAU, A [GH00429134], P [P05061535]); • Huai Khok Ma, Doi Suthep-Pui National Park, fr., 8 Jun 1995 (as <italic><tp:taxon-name><tp:taxon-name-part taxon-name-part-type="genus" reg="Garcinia">G.</tp:taxon-name-part><tp:taxon-name-part taxon-name-part-type="species" reg="mckeaniana">mckeaniana</tp:taxon-name-part></tp:taxon-name></italic>), <italic>S. Kopachon S128</italic> (CMUB); • ibid., 18 Jun 2003 (as <italic><tp:taxon-name><tp:taxon-name-part taxon-name-part-type="genus" reg="Garcinia">G.</tp:taxon-name-part><tp:taxon-name-part taxon-name-part-type="species" reg="mckeaniana">mckeaniana</tp:taxon-name-part></tp:taxon-name></italic>), <italic>J. F. Maxwell et al. 4</italic> (CMUB); • Doi Suthep-Pui National Park, between Doi Suthep Temple and Chang Khian Valley, ♂ fl., 9 Oct 1997 (as <tp:taxon-name><tp:taxon-name-part taxon-name-part-type="genus" reg="Garcinia">G.</tp:taxon-name-part><tp:taxon-name-part taxon-name-part-type="uncertainty-rank">aff.</tp:taxon-name-part><tp:taxon-name-part taxon-name-part-type="species" reg="propinqua">propinqua</tp:taxon-name-part></tp:taxon-name>), <italic>P. Sidisunthorn &amp; S. Gardner 2371</italic> (CMUB); • near Wat Phra That Doi Suthep, Doi Suthep-Pui National Park, ♂ fl., 29 Sep 2013 (as <italic><tp:taxon-name><tp:taxon-name-part taxon-name-part-type="genus" reg="Garcinia">G.</tp:taxon-name-part><tp:taxon-name-part taxon-name-part-type="species" reg="mckeaniana">mckeaniana</tp:taxon-name-part></tp:taxon-name></italic>), <italic>Tong Lau 1</italic> (CMUB); Khun Chang Khian, Mueang District, ♂ fl., 29 Oct 1994 (as <italic><tp:taxon-name><tp:taxon-name-part taxon-name-part-type="genus" reg="Garcinia">Garcinia</tp:taxon-name-part></tp:taxon-name></italic> sp.), <italic>BGO. Staff 2456</italic> (QBG); • ibid., ♂ fl., 29 Oct 1994 (as <italic><tp:taxon-name><tp:taxon-name-part taxon-name-part-type="genus" reg="Garcinia">Garcinia</tp:taxon-name-part></tp:taxon-name></italic> sp.), <italic>W. Nanakorn et al. 2479</italic> (<italic>BGO. Staff 2479</italic>) (AAU, QBG); Doi Angka, Mae Ka Pak drainage, ♂ fl., 18 Nov 1930 (as <italic><tp:taxon-name><tp:taxon-name-part taxon-name-part-type="genus" reg="Garcinia">G.</tp:taxon-name-part><tp:taxon-name-part taxon-name-part-type="species" reg="mckeaniana">mckeaniana</tp:taxon-name-part></tp:taxon-name></italic>), <italic>H. B. G. Garrett 607</italic> (BKF, C, K, L [L2416546]); • Doi Inthanon, fr., 21 Mar 1996 (as <italic><tp:taxon-name><tp:taxon-name-part taxon-name-part-type="genus" reg="Garcinia">Garcinia</tp:taxon-name-part></tp:taxon-name></italic> sp.), <italic>BGO. Staff 6204</italic> (QBG); • Huai Sai Lueang Waterfall, Doi Inthanon, fr., 22 Mar 2002 (as <italic><tp:taxon-name><tp:taxon-name-part taxon-name-part-type="genus" reg="Garcinia">Garcinia</tp:taxon-name-part></tp:taxon-name></italic> sp.), <italic>T. Wongprasert et al. 023-37</italic> (BKF); • Doi Inthanon, Mae Chaem Distritct, along stream, near Huai Sai Lueang Waterfall, at an elevation of 1,060 m a.m.s.l., fr., 24 May 2023, <italic>C. Ngernsaengsaruay &amp; T. Kaewgrajang G57-24022023</italic> (BKF)]; • Nan [Hue Wao, fr., 10 March 1921 (as <italic><tp:taxon-name><tp:taxon-name-part taxon-name-part-type="genus" reg="Garcinia">G.</tp:taxon-name-part><tp:taxon-name-part taxon-name-part-type="species" reg="mckeaniana">mckeaniana</tp:taxon-name-part></tp:taxon-name></italic>), <italic>A. F. G. Kerr 5065</italic> (BKF, BM, K); • Doi Phu Kha National Park, ♂ fl., 13 Jan 2000, <italic>P. Srisanga 1275</italic> [AAU &amp; QBG (as <italic><tp:taxon-name><tp:taxon-name-part taxon-name-part-type="genus" reg="Garcinia">Garcinia</tp:taxon-name-part></tp:taxon-name></italic> sp.), BKF &amp; CMUB (as <italic><tp:taxon-name><tp:taxon-name-part taxon-name-part-type="genus" reg="Garcinia">G.</tp:taxon-name-part><tp:taxon-name-part taxon-name-part-type="species" reg="pedunculata">pedunculata</tp:taxon-name-part></tp:taxon-name></italic>)]; • ibid., fr., 27 May 2000 (as <italic><tp:taxon-name><tp:taxon-name-part taxon-name-part-type="genus" reg="Garcinia">G.</tp:taxon-name-part><tp:taxon-name-part taxon-name-part-type="species" reg="pedunculata">pedunculata</tp:taxon-name-part></tp:taxon-name></italic>), <italic>P. Srisanga 1481</italic> (QBG); •Tham Sakoen National Park, Yot Subdistrict, Song Khwae District, fl., 16 Dec 2010 (as <italic><tp:taxon-name><tp:taxon-name-part taxon-name-part-type="genus" reg="Garcinia">G.</tp:taxon-name-part><tp:taxon-name-part taxon-name-part-type="species" reg="pedunculata">pedunculata</tp:taxon-name-part></tp:taxon-name></italic>), <italic>W. La-ongsri &amp; N. Romkham 1282</italic> (QBG)]; • Phrae [Mae Kray, ♂ fl., 10 Jan 1972 (as <italic><tp:taxon-name><tp:taxon-name-part taxon-name-part-type="genus" reg="Garcinia">G.</tp:taxon-name-part><tp:taxon-name-part taxon-name-part-type="species" reg="mckeaniana">mckeaniana</tp:taxon-name-part></tp:taxon-name></italic>), <italic>C. F. van Beusekom et al. 4788</italic> (BKF, C, K, P [P05062052])]; • Uttaradit [Khao Phlueng, fl., 20 Dec 1943 (as <italic><tp:taxon-name><tp:taxon-name-part taxon-name-part-type="genus" reg="Garcinia">G.</tp:taxon-name-part><tp:taxon-name-part taxon-name-part-type="species" reg="mckeaniana">mckeaniana</tp:taxon-name-part></tp:taxon-name></italic>), <italic>P. Kanchanapan 30</italic> (BKF)]; • Tak [Ler Tor Royal Project Area, Mae Ramat District, at an elevation of 1,250 m a.m.s.l., ♂ fl., 14 Dec 2024, <italic>C. Ngernsaengsaruay et al. G58-14122024</italic> (BKF)]; • Kamphaeng Phet [Khlong Lan, Mae Wong National Park, ♂ fl., 10 Oct 1999 (as <italic><tp:taxon-name><tp:taxon-name-part taxon-name-part-type="genus" reg="Garcinia">G.</tp:taxon-name-part><tp:taxon-name-part taxon-name-part-type="species" reg="plena">plena</tp:taxon-name-part></tp:taxon-name></italic>), <italic>M. van de Bult 380</italic> (CMUB)]; <bold>North-eastern.</bold> • Loei [Lone Tae, Phu Luang Wildlife Sanctuary, fr., 17 May 1998 (as <italic><tp:taxon-name><tp:taxon-name-part taxon-name-part-type="genus" reg="Garcinia">Garcinia</tp:taxon-name-part></tp:taxon-name></italic> sp.), <italic>T. Wongprasert s.n.</italic> (BKF124471); • ibid., fr., Aug 1998 (as <italic><tp:taxon-name><tp:taxon-name-part taxon-name-part-type="genus" reg="Garcinia">Garcinia</tp:taxon-name-part></tp:taxon-name></italic> sp.), <italic>T. Wongprasert s.n.</italic> (BKF126762)].</p><p><bold>India.</bold> • Cultivated in Calcutta Botanical Garden (H.B.C.), ♂ fl., 31 Dec 1814 (as <italic><tp:taxon-name><tp:taxon-name-part taxon-name-part-type="genus" reg="Garcinia">G.</tp:taxon-name-part><tp:taxon-name-part taxon-name-part-type="species" reg="paniculata">paniculata</tp:taxon-name-part></tp:taxon-name></italic>), <italic>Wall. Cat. 4857A</italic> (Buchanan-Hamilton’s Herbarium) (K-W [K001104076]); • ibid., ♂ fl., s.d. (as <italic><tp:taxon-name><tp:taxon-name-part taxon-name-part-type="genus" reg="Garcinia">G.</tp:taxon-name-part><tp:taxon-name-part taxon-name-part-type="species" reg="bhumicowa">bhumicowa</tp:taxon-name-part></tp:taxon-name></italic>), <italic>Wallich Cat. 4858A</italic> (CAL [CAL0000065164, CAL0000065168], K-W [K001104079]); • ibid., fl., s.d. (as <italic><tp:taxon-name><tp:taxon-name-part taxon-name-part-type="genus" reg="Garcinia">G.</tp:taxon-name-part><tp:taxon-name-part taxon-name-part-type="species" reg="bhumicowa">bhumicowa</tp:taxon-name-part></tp:taxon-name></italic>), <italic>Unknown s.n.</italic> (E [E00839542]); ibid., fl., Dec 1814 (as <italic><tp:taxon-name><tp:taxon-name-part taxon-name-part-type="genus" reg="Garcinia">G.</tp:taxon-name-part><tp:taxon-name-part taxon-name-part-type="species" reg="paniculata">paniculata</tp:taxon-name-part></tp:taxon-name></italic>), <italic>F. Buchanan-Hamilton 1022</italic> (E [E00839543]); • ibid., ♂ fl., s.d. (as <italic><tp:taxon-name><tp:taxon-name-part taxon-name-part-type="genus" reg="Garcinia">G.</tp:taxon-name-part><tp:taxon-name-part taxon-name-part-type="species" reg="paniculata">paniculata</tp:taxon-name-part></tp:taxon-name></italic>), <italic>Unknown s.n.</italic> (K [K000677603], L [L2417597], P [P04701882]); • Assam, ♂ fl., 1863 (as <italic><tp:taxon-name><tp:taxon-name-part taxon-name-part-type="genus" reg="Garcinia">G.</tp:taxon-name-part><tp:taxon-name-part taxon-name-part-type="species" reg="paniculata">paniculata</tp:taxon-name-part></tp:taxon-name></italic>), <italic>C. Jenkins</italic> (<italic>Herb. L. Pierre 4578</italic>) (P [P04701879, P04701887]); • ibid., s.d. (as <italic><tp:taxon-name><tp:taxon-name-part taxon-name-part-type="genus" reg="Garcinia">G.</tp:taxon-name-part><tp:taxon-name-part taxon-name-part-type="species" reg="paniculata">paniculata</tp:taxon-name-part></tp:taxon-name></italic>), <italic>C. Jenkins s.n.</italic> (P [P04701884, P04701885]); • ibid., ♂ fl., 1865 (as <italic><tp:taxon-name><tp:taxon-name-part taxon-name-part-type="genus" reg="Garcinia">G.</tp:taxon-name-part><tp:taxon-name-part taxon-name-part-type="species" reg="paniculata">paniculata</tp:taxon-name-part></tp:taxon-name></italic>), <italic>C. Jenkins s.n.</italic> (G [G00726260]); • Meghalaya, (East) Khasi Hills, Cherrapunjee, ♀ fl., 24 Jul 1952 (as <italic><tp:taxon-name><tp:taxon-name-part taxon-name-part-type="genus" reg="Garcinia">G.</tp:taxon-name-part><tp:taxon-name-part taxon-name-part-type="species" reg="paniculata">paniculata</tp:taxon-name-part></tp:taxon-name></italic>), <italic>W. N. Koelz 30814</italic> (L [L2417594], MICH [1507203]); • Khasia, Regio trop., young fr., 4 Dec 1850 (as <italic><tp:taxon-name><tp:taxon-name-part taxon-name-part-type="genus" reg="Garcinia">G.</tp:taxon-name-part><tp:taxon-name-part taxon-name-part-type="species" reg="paniculata">paniculata</tp:taxon-name-part></tp:taxon-name></italic>), <italic>J. D. Hooker &amp; T. Thomson s.n.</italic> (K [K003668822]); • ibid., young fr., s.d. (as <italic><tp:taxon-name><tp:taxon-name-part taxon-name-part-type="genus" reg="Garcinia">G.</tp:taxon-name-part><tp:taxon-name-part taxon-name-part-type="species" reg="paniculata">paniculata</tp:taxon-name-part></tp:taxon-name></italic>), <italic>J. D. Hooker &amp; T. Thomson s.n.</italic> (G [G00726242], L [L2417595, L2417596], P [P04701883]); • Khasia, Regio trop, Churra, young fr., 16 Jun 1850 (as <italic><tp:taxon-name><tp:taxon-name-part taxon-name-part-type="genus" reg="Garcinia">G.</tp:taxon-name-part><tp:taxon-name-part taxon-name-part-type="species" reg="paniculata">paniculata</tp:taxon-name-part></tp:taxon-name></italic>), <italic>J. D. Hooker &amp; T. Thomson 943</italic> (K [K003668814]); East India, ♂ fl., s.d. (as <italic><tp:taxon-name><tp:taxon-name-part taxon-name-part-type="genus" reg="Garcinia">G.</tp:taxon-name-part><tp:taxon-name-part taxon-name-part-type="species" reg="paniculata">paniculata</tp:taxon-name-part></tp:taxon-name></italic>), <italic>W. Roxburgh s.n.</italic> (BM [BM000611602], K [K000677602]); • Garo Hills, Tura Mountain, fl., s.d. (as <italic><tp:taxon-name><tp:taxon-name-part taxon-name-part-type="genus" reg="Garcinia">G.</tp:taxon-name-part><tp:taxon-name-part taxon-name-part-type="species" reg="paniculata">paniculata</tp:taxon-name-part></tp:taxon-name></italic>), <italic>N. E. Parry 881</italic> (K [K003668815]).</p><p><bold>Nepal.</bold> • Locality unspecified, fl., s.d. (as <italic><tp:taxon-name><tp:taxon-name-part taxon-name-part-type="genus" reg="Garcinia">G.</tp:taxon-name-part><tp:taxon-name-part taxon-name-part-type="species" reg="paniculata">paniculata</tp:taxon-name-part></tp:taxon-name></italic>), <italic>N. Wallich s.n.</italic> (CAL [CAL0000065163]).</p><p><bold>Bhutan.</bold> • Sarbhang District, Burborte Khola near Phipsoo, young fr., 18 Mar 1982, <italic>A. J. C. Grierson &amp; D. G. Long 3845</italic> (E [E00170196], K [K001331949]); • Gaylegphug District, Lodrai Khola near Gaylegphug, 21 Mar 1982, <italic>A. J. C. Grierson &amp; D. G. Long 3887</italic> (E [E00170197], K [K003668996]).</p><p><bold>Bangladesh.</bold> • Sylhet, ♂ fl., s.d. (as <italic><tp:taxon-name><tp:taxon-name-part taxon-name-part-type="genus" reg="Garcinia">G.</tp:taxon-name-part><tp:taxon-name-part taxon-name-part-type="species" reg="paniculata">paniculata</tp:taxon-name-part></tp:taxon-name></italic>), <italic>Wall. Cat. 4857C</italic> (BR [BR0000036486724], K-W [K001104078]); Chittagong, fl., 1874 (as <italic><tp:taxon-name><tp:taxon-name-part taxon-name-part-type="genus" reg="Garcinia">G.</tp:taxon-name-part><tp:taxon-name-part taxon-name-part-type="species" reg="paniculata">paniculata</tp:taxon-name-part></tp:taxon-name></italic>), <italic>W. Schleich s.n.</italic> (K [K003668821]); • Chittagong Hill Tracts, fr., Mar 1880 (as <italic><tp:taxon-name><tp:taxon-name-part taxon-name-part-type="genus" reg="Garcinia">G.</tp:taxon-name-part><tp:taxon-name-part taxon-name-part-type="species" reg="paniculata">paniculata</tp:taxon-name-part></tp:taxon-name></italic>), <italic>J. S. Gamble 7800</italic> (K [K003668823]); • Ponasari, Kelatuli, 2 Sep 1944 (as <italic><tp:taxon-name><tp:taxon-name-part taxon-name-part-type="genus" reg="Garcinia">G.</tp:taxon-name-part><tp:taxon-name-part taxon-name-part-type="species" reg="paniculata">paniculata</tp:taxon-name-part></tp:taxon-name></italic>), <italic>J. Sinclair 3717</italic> (E [E00839545]); • Cultivated in East Bengal, fl., s.d. (as <italic><tp:taxon-name><tp:taxon-name-part taxon-name-part-type="genus" reg="Garcinia">G.</tp:taxon-name-part><tp:taxon-name-part taxon-name-part-type="species" reg="paniculata">paniculata</tp:taxon-name-part></tp:taxon-name></italic>), <italic>Herbarium of the late East India Company 852</italic> (K [K003668818], P [P04701881]).</p><p><bold>Myanmar.</bold> • Mon State, Amherst [Kyaikkhami] District, Dawna Range, Ta-Ok Plateau, fr., 23 Mar 1909 (as <italic><tp:taxon-name><tp:taxon-name-part taxon-name-part-type="genus" reg="Garcinia">G.</tp:taxon-name-part><tp:taxon-name-part taxon-name-part-type="species" reg="cowa">cowa</tp:taxon-name-part></tp:taxon-name></italic>), <italic>J. H. Lace 4754</italic> (E [E00839544]); • Kachin State, Myitkyina District, Nammina to Namma, fr., 7 Mar 1910 (as <italic><tp:taxon-name><tp:taxon-name-part taxon-name-part-type="genus" reg="Garcinia">G.</tp:taxon-name-part><tp:taxon-name-part taxon-name-part-type="species" reg="paniculata">paniculata</tp:taxon-name-part></tp:taxon-name></italic>), <italic>J. H. Lace 5172</italic> (E [E00839546]); • Sandoway District, Arakan Yoma, fl., 17 Jan 1931 (as <italic><tp:taxon-name><tp:taxon-name-part taxon-name-part-type="genus" reg="Garcinia">G.</tp:taxon-name-part><tp:taxon-name-part taxon-name-part-type="species" reg="cowa">cowa</tp:taxon-name-part></tp:taxon-name></italic>), <italic>Bals 11938</italic> (K [K003668816]); • Locality unspecified, Feb 1872 (as <italic><tp:taxon-name><tp:taxon-name-part taxon-name-part-type="genus" reg="Garcinia">G.</tp:taxon-name-part><tp:taxon-name-part taxon-name-part-type="species" reg="cowa">cowa</tp:taxon-name-part></tp:taxon-name></italic>), Presented by <italic>the Council of King’s College s.n.</italic> (K [K003668817]).</p><p><bold>Vietnam.</bold> • Tonkin, O. de Chapa, Quan Hóa District, Xinh mun, fl., 14 Aug 1926 (as <italic><tp:taxon-name><tp:taxon-name-part taxon-name-part-type="genus" reg="Garcinia">G.</tp:taxon-name-part><tp:taxon-name-part taxon-name-part-type="species" reg="mckeaniana">mckeaniana</tp:taxon-name-part></tp:taxon-name></italic>), <italic>M. E. Poilane 12929</italic> (K, P [P05061533]).</p><p><bold>Laos.</bold> • Xieng Khuang, fl., 18 Nov 1920 (as <italic><tp:taxon-name><tp:taxon-name-part taxon-name-part-type="genus" reg="Garcinia">G.</tp:taxon-name-part><tp:taxon-name-part taxon-name-part-type="species" reg="mckeaniana">mckeaniana</tp:taxon-name-part></tp:taxon-name></italic>), <italic>M. Poilane 2330</italic> (K, P [P04899369]); • Khammouan, Nam Theun, Kaeng Luang, fl., 3 Nov 2005 (as <italic><tp:taxon-name><tp:taxon-name-part taxon-name-part-type="genus" reg="Garcinia">Garcinia</tp:taxon-name-part></tp:taxon-name></italic> sp.), <italic>M. F. Newman et al. LAO836</italic> (BKF, L [L2409472, L2409473], P [P04897552]); • Khammouan, fl., 4 Nov 2005 (as <italic><tp:taxon-name><tp:taxon-name-part taxon-name-part-type="genus" reg="Garcinia">Garcinia</tp:taxon-name-part></tp:taxon-name></italic> sp.), <italic>M. F. Newman et al. LAO855</italic> (BKF165806, BKF165964, BKF168376, L [L2409466, P04897550].</p></tp:treatment-sec><ref-list><ref id="B23"><mixed-citation xmlns:xlink="http://www.w3.org/1999/xlink" xlink:type="simple"><person-group><name name-style="western"><surname>Mabberley</surname><given-names>DJ</given-names></name></person-group> (<year>1977</year>) <article-title>Francis Hamilton’s commentaries with particular reference to <tp:taxon-name><tp:taxon-name-part taxon-name-part-type="family">Meliaceae</tp:taxon-name-part></tp:taxon-name>.</article-title><source>Taxon</source><volume>26</volume>(<issue>5–6</issue>): <fpage>523</fpage>–<lpage>540</lpage>. <ext-link xlink:href="10.1002/j.1996-8175.1977.tb03833.x" ext-link-type="doi" xlink:type="simple">https://doi.org/10.1002/j.1996-8175.1977.tb03833.x</ext-link></mixed-citation></ref><ref id="B6"><mixed-citation xmlns:xlink="http://www.w3.org/1999/xlink" xlink:type="simple"><person-group><name name-style="western"><surname>Buchanan-Hamilton</surname><given-names>F</given-names></name></person-group> (<year>1826</year>) <article-title>Commentary on the Herbarium Amboinense.</article-title><source>Memoirs of the Wernerian Natural History Society</source><volume>5</volume>(<issue>2</issue>): <fpage>307</fpage>–<lpage>383</lpage>.</mixed-citation></ref><ref id="B15"><mixed-citation xmlns:xlink="http://www.w3.org/1999/xlink" xlink:type="simple"><person-group><name name-style="western"><surname>Gledhill</surname><given-names>D</given-names></name></person-group> (<year>2002</year>) <source>The Names of Plants, 3<sup>rd</sup> edn.</source><publisher-name>Cambridge University Press</publisher-name>, <publisher-loc>UK</publisher-loc>, <size units="page">326 pp</size>. <ext-link xlink:href="10.1017/CBO9780511754951" ext-link-type="doi" xlink:type="simple">https://doi.org/10.1017/CBO9780511754951</ext-link></mixed-citation></ref><ref id="B19"><mixed-citation xmlns:xlink="http://www.w3.org/1999/xlink" xlink:type="simple"><person-group><name name-style="western"><surname>Jones</surname><given-names>SW</given-names></name></person-group> (<year>1980</year>) <source>Morphology and Major Taxonomy of <italic><tp:taxon-name><tp:taxon-name-part taxon-name-part-type="genus">Garcinia</tp:taxon-name-part></tp:taxon-name></italic> (<tp:taxon-name><tp:taxon-name-part taxon-name-part-type="family">Guttiferae</tp:taxon-name-part></tp:taxon-name>). Ph.D.</source><publisher-name>Thesis</publisher-name>, <publisher-loc>University of Leicester and British Museum (Natural History), London</publisher-loc>, <size units="page">474 pp</size>.</mixed-citation></ref><ref id="B41"><mixed-citation xmlns:xlink="http://www.w3.org/1999/xlink" xlink:type="simple"><person-group><name name-style="western"><surname>Singh</surname><given-names>NP</given-names></name></person-group> (<year>1993</year>) <article-title><tp:taxon-name><tp:taxon-name-part taxon-name-part-type="family">Clusiaceae</tp:taxon-name-part></tp:taxon-name> (<tp:taxon-name><tp:taxon-name-part taxon-name-part-type="family">Guttiferae</tp:taxon-name-part></tp:taxon-name> nom. alt.).</article-title> In: <person-group><name name-style="western"><surname>Sharma</surname><given-names>BD</given-names></name><name name-style="western"><surname>Sanjappa</surname><given-names>S</given-names></name></person-group> (<role>Eds</role>) <issue-title>Flora of India Vol 3.</issue-title><source>Deep Printers, Ramesh Nagar, New Delhi</source>, <fpage>86</fpage>–<lpage>151</lpage>.</mixed-citation></ref><ref id="B3"><mixed-citation xmlns:xlink="http://www.w3.org/1999/xlink" xlink:type="simple"><person-group><name name-style="western"><surname>Baruah</surname><given-names>S</given-names></name><name name-style="western"><surname>Barman</surname><given-names>P</given-names></name><name name-style="western"><surname>Basumatary</surname><given-names>S</given-names></name><name name-style="western"><surname>Bhuyan</surname><given-names>B</given-names></name></person-group> (<year>2021</year>) <article-title>Diversity and ethnobotany of genus <italic><tp:taxon-name><tp:taxon-name-part taxon-name-part-type="genus">Garcinia</tp:taxon-name-part></tp:taxon-name></italic> L. (<tp:taxon-name><tp:taxon-name-part taxon-name-part-type="family">Clusiaceae</tp:taxon-name-part></tp:taxon-name>) in Assam, Eastern Himalaya.</article-title><source>Ethnobotany Research and Applications</source><volume>21</volume>(<issue>33</issue>): <fpage>1</fpage>–<lpage>14</lpage>. <ext-link xlink:href="10.32859/era.21.33.1-14" ext-link-type="doi" xlink:type="simple">https://doi.org/10.32859/era.21.33.1-14</ext-link></mixed-citation></ref><ref id="B4"><mixed-citation xmlns:xlink="http://www.w3.org/1999/xlink" xlink:type="simple"><person-group><name name-style="western"><surname>Brahma</surname><given-names>J</given-names></name><name name-style="western"><surname>Islary</surname><given-names>A</given-names></name><name name-style="western"><surname>Ray</surname><given-names>S</given-names></name></person-group> (<year>2022</year>) <article-title>Traditional importance and unique properties of <italic><tp:taxon-name><tp:taxon-name-part taxon-name-part-type="genus">Garcinia</tp:taxon-name-part></tp:taxon-name></italic> spp. found in Assam, India.</article-title><source>The Pharma Innovation Journal SP-</source><volume>11</volume>(<issue>3</issue>): <fpage>10</fpage>–<lpage>17</lpage>.</mixed-citation></ref><ref id="B40"><mixed-citation xmlns:xlink="http://www.w3.org/1999/xlink" xlink:type="simple"><person-group><name name-style="western"><surname>Roxburgh</surname><given-names>W</given-names></name></person-group> (<year>1832</year>) <article-title>Polyandria Monogynia.</article-title> In: <person-group><name name-style="western"><surname>Carey</surname><given-names>W</given-names></name></person-group> (<role>Ed.</role>) <issue-title>Flora Indica or Descriptions of Indian Plants Vol 2.</issue-title><source>W. Thacker &amp; Co., Calcuttta, India; Parbury, Singapore; Allen &amp; Co., London</source>, <fpage>521</fpage>–<lpage>644</lpage>. <ext-link xlink:href="10.5962/bhl.title.6633" ext-link-type="doi" xlink:type="simple">https://doi.org/10.5962/bhl.title.6633</ext-link></mixed-citation></ref><ref id="B7"><mixed-citation xmlns:xlink="http://www.w3.org/1999/xlink" xlink:type="simple"><person-group><name name-style="western"><surname>Choisy</surname><given-names>JD</given-names></name></person-group> (<year>1849</year>) <article-title>Description des Guttiferes de l’Inde, recueillies par le Dr. Wallich et de quelques Guttiferes peu connus d’Amerique precedee d’observations generales sur cette famille.</article-title><source>Mémoires de la Société de Physique et d’Histoire Naturelle de Genève</source><volume>12</volume>(<issue>2</issue>): <fpage>381</fpage>–<lpage>440</lpage>.</mixed-citation></ref><ref id="B24"><mixed-citation xmlns:xlink="http://www.w3.org/1999/xlink" xlink:type="simple"><person-group><name name-style="western"><surname>Maheshwari</surname><given-names>JK</given-names></name></person-group> (<year>1964</year>) <article-title>Taxonomic Studies on Indian <tp:taxon-name><tp:taxon-name-part taxon-name-part-type="family">Guttiferae</tp:taxon-name-part></tp:taxon-name> III. The Genus <italic><tp:taxon-name><tp:taxon-name-part taxon-name-part-type="genus">Garcinia</tp:taxon-name-part></tp:taxon-name></italic> L. s.l.</article-title><source>Bulletin of the Botanical Survey of India</source><volume>6</volume>: <fpage>107</fpage>–<lpage>135</lpage>. <ext-link xlink:href="10.20324/nelumbo/v6/1964/76375" ext-link-type="doi" xlink:type="simple">https://doi.org/10.20324/nelumbo/v6/1964/76375</ext-link></mixed-citation></ref><ref id="B25"><mixed-citation xmlns:xlink="http://www.w3.org/1999/xlink" xlink:type="simple"><person-group><name name-style="western"><surname>Mohanan</surname><given-names>N</given-names></name><name name-style="western"><surname>Shameer</surname><given-names>PS</given-names></name><name name-style="western"><surname>Sabu</surname><given-names>T</given-names></name></person-group> (<year>2023</year>) <article-title>Taxonomic revision of <italic><tp:taxon-name><tp:taxon-name-part taxon-name-part-type="genus">Garcinia</tp:taxon-name-part></tp:taxon-name></italic> (<tp:taxon-name><tp:taxon-name-part taxon-name-part-type="family">Clusiaceae</tp:taxon-name-part></tp:taxon-name>) in India.</article-title><source>Rheedea</source><volume>33</volume>(<issue>3</issue>): <fpage>101</fpage>–<lpage>158</lpage>. <ext-link xlink:href="10.22244/rheedea.2023.33.03.01" ext-link-type="doi" xlink:type="simple">https://doi.org/10.22244/rheedea.2023.33.03.01</ext-link></mixed-citation></ref><ref id="B46"><mixed-citation xmlns:xlink="http://www.w3.org/1999/xlink" xlink:type="simple"><person-group><name name-style="western"><surname>Turland</surname><given-names>NJ</given-names></name><name name-style="western"><surname>Wiersema</surname><given-names>JH</given-names></name><name name-style="western"><surname>Barrie</surname><given-names>FR</given-names></name><name name-style="western"><surname>Greuter</surname><given-names>W</given-names></name><name name-style="western"><surname>Hawksworth</surname><given-names>DL</given-names></name><name name-style="western"><surname>Herendeen</surname><given-names>PS</given-names></name><name name-style="western"><surname>Knapp</surname><given-names>S</given-names></name><name name-style="western"><surname>Kusber</surname><given-names>WH</given-names></name><name name-style="western"><surname>Li</surname><given-names>DZ</given-names></name><name name-style="western"><surname>Marhold</surname><given-names>K</given-names></name><name name-style="western"><surname>May</surname><given-names>TW</given-names></name><name name-style="western"><surname>McNeill</surname><given-names>J</given-names></name><name name-style="western"><surname>Monro</surname><given-names>AM</given-names></name><name name-style="western"><surname>Prado</surname><given-names>J</given-names></name><name name-style="western"><surname>Price</surname><given-names>MJ</given-names></name><name name-style="western"><surname>Smith</surname><given-names>GF</given-names></name></person-group> (<year>2018</year>) International Code of Nomenclature for <tp:taxon-name><tp:taxon-name-part taxon-name-part-type="above-family">Algae</tp:taxon-name-part></tp:taxon-name>, <tp:taxon-name><tp:taxon-name-part taxon-name-part-type="kingdom">Fungi</tp:taxon-name-part></tp:taxon-name>, and Plants (Shenzhen Code) Adopted by the Nineteenth International Botanical Congress Shenzhen, China, 2017. Regnum Vegetabile 159. Koeltz Botanical Books, Glashütten. <ext-link xlink:href="10.12705/Code.2018" ext-link-type="doi" xlink:type="simple">https://doi.org/10.12705/Code.2018</ext-link></mixed-citation></ref><ref id="B8"><mixed-citation xmlns:xlink="http://www.w3.org/1999/xlink" xlink:type="simple"><person-group><name name-style="western"><surname>Craib</surname><given-names>WG</given-names></name></person-group> (<year>1924</year>) <article-title>Contributions to the Flora of Siam.</article-title><source>Bulletin of Miscellaneous Information, Royal Botanic Gardens, Kew</source><volume>1924</volume>(<issue>3</issue>): <fpage>81</fpage>–<lpage>98</lpage>. <ext-link xlink:href="10.2307/4111779" ext-link-type="doi" xlink:type="simple">https://doi.org/10.2307/4111779</ext-link></mixed-citation></ref><ref id="B1"><mixed-citation xmlns:xlink="http://www.w3.org/1999/xlink" xlink:type="simple"><person-group><name name-style="western"><surname>Anderson</surname><given-names>T</given-names></name></person-group> (<year>1874</year>) <article-title><tp:taxon-name><tp:taxon-name-part taxon-name-part-type="family">Guttiferae</tp:taxon-name-part></tp:taxon-name>.</article-title> In: <person-group><name name-style="western"><surname>Hooker</surname><given-names>JD</given-names></name></person-group> (<role>Ed.</role>) <issue-title>The Flora of British India Vol 1 (2).</issue-title><source>L. Reeve &amp; Co. Ltd., London</source>, <fpage>258</fpage>–<lpage>278</lpage>.</mixed-citation></ref><ref id="B21"><mixed-citation xmlns:xlink="http://www.w3.org/1999/xlink" xlink:type="simple"><person-group><name name-style="western"><surname>Kurz</surname><given-names>S</given-names></name></person-group> (<year>1877</year>) <tp:taxon-name><tp:taxon-name-part taxon-name-part-type="family">Guttiferae</tp:taxon-name-part></tp:taxon-name>. Forest Flora of British Burma Vol 1. The Superintendent of Government Printing, Calcutta, 86–96. <ext-link xlink:href="10.5962/bhl.title.52413" ext-link-type="doi" xlink:type="simple">https://doi.org/10.5962/bhl.title.52413</ext-link></mixed-citation></ref><ref id="B11"><mixed-citation xmlns:xlink="http://www.w3.org/1999/xlink" xlink:type="simple"><person-group><name name-style="western"><surname>Gagnepain</surname><given-names>F</given-names></name></person-group> (<year>1943</year>) <article-title>Guttiféres.</article-title> In: <person-group><name name-style="western"><surname>Humbert</surname><given-names>H</given-names></name><name name-style="western"><surname>Gagnepain</surname><given-names>F</given-names></name></person-group> (<role>Eds</role>) <issue-title>Supplément a la Flore Générale de L’Indo-Chine Vol 1(3).</issue-title><source>Muséum National D’Histoire Naturelle, Phanérogamie, Paris</source>, <fpage>254</fpage>–<lpage>277</lpage>.</mixed-citation></ref><ref id="B22"><mixed-citation xmlns:xlink="http://www.w3.org/1999/xlink" xlink:type="simple"><person-group><name name-style="western"><surname>Long</surname><given-names>DG</given-names></name></person-group> (<year>1984</year>) <article-title><tp:taxon-name><tp:taxon-name-part taxon-name-part-type="family">Guttiferae</tp:taxon-name-part></tp:taxon-name>.</article-title> In: <person-group><name name-style="western"><surname>Grierson</surname><given-names>AJC</given-names></name><name name-style="western"><surname>Long</surname><given-names>DG</given-names></name></person-group> (<role>Eds</role>) <issue-title>Flora of Bhutan Vol 1(2).</issue-title><source>Royal Botanic Garden, Edinburgh</source>, <fpage>366</fpage>–<lpage>371</lpage>.</mixed-citation></ref><ref id="B20"><mixed-citation xmlns:xlink="http://www.w3.org/1999/xlink" xlink:type="simple"><person-group><name name-style="western"><surname>Kanjilal</surname><given-names>UN</given-names></name><name name-style="western"><surname>Kanjilal</surname><given-names>PC</given-names></name><name name-style="western"><surname>Das</surname><given-names>A</given-names></name></person-group> (<year>1934</year>) <tp:taxon-name><tp:taxon-name-part taxon-name-part-type="family">Guttiferae</tp:taxon-name-part></tp:taxon-name>. Flora of Assam Vol 1. Prabasi Press, Calcutta, 103–115.</mixed-citation></ref><ref id="B49"><mixed-citation xmlns:xlink="http://www.w3.org/1999/xlink" xlink:type="simple"><person-group><name name-style="western"><surname>Wight</surname><given-names>R</given-names></name></person-group> (<year>1838</year>) Illustrations of Indian Botany; or Figures Illustrative of Each of the Natural Orders of Indian Plants Vol 1(1–8). Published by J.B. Pharoah, Madras, 1–130.</mixed-citation></ref><ref id="B5"><mixed-citation xmlns:xlink="http://www.w3.org/1999/xlink" xlink:type="simple"><person-group><name name-style="western"><surname>Brandis</surname><given-names>D</given-names></name></person-group> (<year>1906</year>) <tp:taxon-name><tp:taxon-name-part taxon-name-part-type="family">Guttiferae</tp:taxon-name-part></tp:taxon-name>. Indian Trees: An Account of Trees, Shrubs, Woody Climbers, Bamboos and Palms Indigenous or Commonly Cultivated in the British Indian Empire, 1<sup>st</sup> edn. Archibald Constable &amp; Co. Ltd., London, 48–56. <ext-link xlink:href="10.5962/bhl.title.50463" ext-link-type="doi" xlink:type="simple">https://doi.org/10.5962/bhl.title.50463</ext-link></mixed-citation></ref></ref-list></tp:taxon-treatment>
